# Supplementary material for: Parallel subfunctionalisation of PsbO protein isoforms in angiosperms revealed by phylogenetic analysis and mapping of sequence variability onto protein structure
Source: BMC Plant Biol. 2015 Jun 9;15:133. doi: 10.1186/s12870-015-0523-4 (PMC4459440; doi:10.1186/s12870-015-0523-4)
Supplement: Additional file 1: — List of analyzed psbO genes. The dataset includes gene names used in the study, accession numbers, source databases and cDNA sequences. [file 12870_2015_523_MOESM1_ESM.xls]

## Sheet: Sheet1
Sequence name	Source (Plant Genome Database PUTs/GenBank ESTs)	Coding sequence
Arabidopsis thaliana 1	PUT-169a-Arabidopsis_thaliana-1191552665	ATGGCAGCCTCTCTCCAATCCACCGCTACATTCCTCCAGTCGGCGAAGATCGCCACCGCTCCTTCTCGCGGAAGTTCTCACCTCCGATCGACTCAAGCCGTCGGCAAATCTTTTGGGCTCGAAACTTCCTCGGCTCGCCTCACTTGCTCCTTCCAGTCTGACTTTAAGGACTTCACCGGTAAATGCTCCGACGCTGTCAAAATCGCCGGATTCGCTCTTGCCACCTCTGCTCTCGTCGTCTCGGGAGCAAGTGCGGAGGGAGCTCCAAAGAGATTGACCTATGATGAGATTCAGAGCAAGACATACATGGAAGTGAAAGGAACTGGAACGGCTAACCAGTGCCCTACTATTGACGGTGGCTCTGAGACTTTCTCGTTCAAACCCGGAAAGTATGCAGGA…
Arabidopsis thaliana 2	PUT-169a-Arabidopsis_thaliana-1565552665	ATGGCAACTTCTCTCCAAGCCGCCGCAACTTTTCTTCAACCGGCGAAGATTGCCGCTTCTCCTTCTCGTAATGTCCATCTCCGATCAAACCAAACCGTGGGCAAGTCCTTTGGGTTAGACTCTTCACAAGCTAGGCTCACGTGCTCTCTCCACTCTGACCTCAAAGACTTCGCTGGAAAATGCTCCGACGCCGCCAAGATCGCCGGTTTTGCTCTAGCCACCTCTGCTCTCGTTGTCTCGGGGGCCGGTGCGGAGGGAGCACCAAAGAGGCTAACGTACGACGAGATACAGAGCAAGACTTACATGGAGGTAAAGGGTACCGGTACGGCAAACCAGTGTCCAACTATCGATGGTGGCTCTGAGACATTCTCGTTCAAAGCTGGTAAGTACACAGGCAAG…
Artemisia annua 1	PUT-183a-Artemisia_annua-4505	ATGGCAGCCTCATTACAAGCAGCTGCTACTTTCATGCAGCCAACCAAGGTTGGTGTCTCCAACAGGTTGCAGCTCAAGTCTTCTCAAAGCGTCTGCAAGGCCTTCGGTGTCGAACCAGCTGGTGCCAGGATCAGCTGCTCCCTTCAAGCTGATCTCAAGGACTTTGCTCAGAAATGCACTGATGCAGCCAAGATTGCTGGATTTGCTCTTGCAACTTCTGCCCTTGTTGTTTCGGGAGCTAGTGCTGAATCCAAAAGGCTAACTTTTGATGAAATCCAAAGTAAGACATACATGGAAGTCAAAGGAACAGGTACAGCTAACCAGTGCCCAACCATTGAAGGTGGAGTCGACGGCTTTGCTATCAAACCAGGAAAGTACACCGCCAAGAAGTTCTGCTTA…
Artemisia annua 2	PUT-183a-Artemisia_annua-4508	ATGGCAGCTTCATTACAAGCAGCAGCTACATTCATGCAACCAACCAAGGCTAGGTTGCAGCTAAAGTCTTCACCTAGTATCTGCAAGGCCTTTGGTGTGGAGTCTGCTGGAGCTAAAGTTTCTTGCTCACTTCAAGCTGATCTTAAAGACTTTGCTCAGAAATGTACTGATGCTGCCAAGATTGCTGGTTTCGCTCTTGCAACTTCTGCTCTTGTTGTCTCGGGAGCAAGTGCAGAGGGAACCAAAAGGCTAACTTTTGATGAAATTCAAAGCAAGACATATATGGAAGTAAAAGGAACCGGAACTGCTAACCAATGCCCAACCATCGAAGGTGGAGTTGACGGGTTTGCAGTCAAGCCAGGCAAATACAATGCCAAGAAATTCTGCTTAGAACCCACT…
Brassica napus 1	PUT-173a-Brassica_napus-126806 (reversed)	ATGGCAGCCTCTCTCCAATCCGCCACCACATTCCTCCAGTCGGCGAAGATTTCCACCGCTCCTTCTCGTGGCAGTGCTCACCTCCGGTCGACTCAGACCGTCGGCAAATCATTCGGGCTAGAAACTTCCTCTGCTCGCCTCACTTGTTCCTTCCAGTCTGACTTCAAGGACTTCGCCGGCAAATGCTCCGACGCTGTCAAGATCGCCGGATTTGCGCTAGCAACCTCTGCTCTCGTCGTCTCGGGAGCAAGTGCAGAAGGAGCTCCGAAGAGATTGACTTACGATGAGATACAGAGCAAGACATACATGGAAGTGAAGGGAACTGGAACCGCCAACCAGTGCCCAACCATTGACGGTGGCTCTGAGACTTTCTCCTTCAAACCGGGAAAGTACGCCGGC…
Brassica napus 2	PUT-173a-Brassica_napus-53062	ATGGCAACTTCTCTCAAAGCCACCACCGCAACTTTTCTTCAGCCGGCGAAGATCGCCACTTCTTCTCCTTCTCGCAACGTTCATCTCCGATCTAACCAAACCGTGGGCAAGTCCTTTGGCCTAGAATCTTCACCTGCTAGACTCACTTGCTCTATCCACTCTGACTTCAAAGACTTCGTTGGAAAGTGCTCTGATGCAGCCAAAATTGCTGGTTTCGCTCTTGCCACCTCTGCTCTCGTTGTCTCGGGGGCAAGTGCGGAGGGAGCACCAAAGAGGTTAACGTACGACGAGATACAGAGCAAGACCTACATGGAGGTTAAGGGGACTGGTACCGCGAATCAGTGTCCCACTATCGACGGTGGCTCTGAAACATTCTCATTCAAACCTGGTAAGTACACC…
Brassica napus 3	PUT-173a-Brassica_napus-126185 (reversed)	ATGGCAGCCTCTCTCCAATCCGCCGCCACATTCCTCCAGTCCGCAAAAATCTCCACCGCTCCTTCTCGCGGCAGTGCTCACCTCCGTTCGACTCAGACCGTCGGCAAATCGTTCGGCCTAGAGACTTCTTCTGCACGCCTCACTTGTTCCTTCCAATCTGACATCAAGGACTTCGCCGGAAAATGCTCCGACGCTGTTAAAATCGCCGGATTCGCTCTTGCAACCTCTGCTCTCGTCGTCTCGGGAGCAAGTGCAGAGGGAGCTCCGAAGAGACTCACTTATGACGAGATACAGAGCAAGACATACATGGAAGTCAAAGGAACCGGAACTGCCAACCAGTGTCCAACTATTGACGGTGGCTCTGAGACTTTCTCCTTCAAGCCAGGTAAGTACGCTGGC…
Brassica napus 4	PUT-173a-Brassica_napus-87148614	ATGGCAGCCTCTCTCCAATCCGCCGCCACATTCCTCCTGTCTGCCAAAATCTCCGCCGCTCCTTCTCGCGGCAGTGCTCACCTCCGTTCGACTCAGACCGTCGGCAAATCATTCGGCCTAGAGTCTTCTTCTGCACGCCTCACTTGTTCCTACCAATCTGACATCAAAGACTTCGCCGGAAAATGCTCCGACGCTGTTAAAATCGCCGGATTCGCTCTTGCAACCTCTGCTCTCGTCGTCTCGGGAGCAAGTGCAGAGGGAGCTCCGAAGAGACTCACTTATGACGAGATACAGAGCAAGACATACATGGAAGTCAAAGGAACTGGAACTGCCAACCAGTGTCCAACTATTGACGGTGGCTCTGAGACTTTCTCCTTCAAACCCGGTAAGTACGCTGGC…
Brassica napus 5	PUT-173a-Brassica_napus-97148614	ATGGCTGCCTCTCTCCAATCCGCCTCTACGTTCCTTCAGGCCGCTAAAATCTCCACCGCTCCTTCACGCGGCAGTGCTCACCTCCGGTCGACTCAGACAGTCGGGAAATCTTTCGGACTAGAAACATCCTCTGCTCGCCTCACATGTTCCTTCCAATCTGACTTCAAGGACTTGGCCGGTAAATGCTCCGACGCTGTCAAAATCGCTGGATTCGCTCTCGCAACCTCTGCTCTCGTCGTCTCGGGAGCAAGTGCAGAGGGAGCTCCGAAGAGACTGACTTACGACGAGATTCAGAGCAAGACTTACATGGAAGTTAAGGGAACTGGAACGGCCAACCAGTGCCCAACTATTGACGGTGGCTCCGAGACTTTCTCCTTCAAACCGGGAAAGTACGCTGGC…
Brassica oleracea 1	PUT-159a-Brassica_oleracea_var__alboglabra-8230	ATGGCAGCCTCTCTCCAATCCGCCACCACATTCCTCCAGTCGGCGAAGATCTCCACCGCTCCTTCTCGTGGCAGTGTTCACCTCCGGTCGACTCAGACCGCCGGCAAATCATTCGGGCTAGAAACTTCCTCTGCTCGCCTCACTTGCTCCTTCCAGTCTGACTTCAAGGACTTCGCCGGCAAATGCTCCGACGCTGTCAAGATCGCCGGATTTGCGCTAGCAACCTCTGCCCTCGTCGTCTCGGGAGCAAGTGCGGAAGGAGCTCCGAAGAGATTGACTTACGATGAGATACAGAGCAAGACATACATGGAAGTGAAGGGAACTGGAACCGCCAACCAGTGCCCAACCATTGACGGTGGCTCTGAGACTTTCTCCTTCAAACCGGGAAAGTACGCCGGC…
Brassica oleracea 2	PUT-159a-Brassica_oleracea_var__alboglabra-6441	ATGGCAACTTCTCTCAAAGCCACCACCGCAACTTTTCTTCAGCAGTCGAAGATCGCCACTTCTTCTCCTTCTCGCAACGTTCATCTCCGATCTAACCAAACCGTGGGCAAGTCCTCTGGCCTAGAATCTTCACCTGCTAGACTCACTTGCTCCATCCACTCTGACTTCAAAGACTTCGTTGGAAAGTGCTCTGATGCAGCCAAAATTGCTGGTTTCGCTCTTGCCACCTCTGCTCTCGTTGTCTCGGGGGCAAGTGCGGAGGGAGCACCAAAGAGGTTAACGTACGACGAGATACAGAGCAAGACCTACATGGAGGTTAAGGGGACTGGTACCGCGAATCAGTGTCCCACTATCGACGGTGGCTCTGAAACATTCTCATTCAAACCTGGTAAGTACACC…
Brassica oleracea 3	PUT-163a-Brassica_oleracea-10534	ATGGCAGCCTCTCTCCAATCCGCCACCACATTCCTCCAGTCGGCGAAGATCTCGACCGCTCCTTCTCGTGGCAGTGCTCACCTCCGGTCGACTCAGACCGTCGGCAAATCATTCGGGCTAGAAACTTCCTCTGCTCGCCTCACTTGTTCCTTCCAGTCTGACTTCAAGGACTTCGCCGGCAAATGCTCCGACGCTGTCAAGATCTCCGGATTTGCGTTAGCAACCTCTGCTCTCGTCGTCTCGGGAGCAAGTGCAGAAGGAGCTCCGAAGAGATTGACTTACGATGAGATACAGAGCAAGACATACATGGAAGTGAAGGGAACTGGAACCGCCAACCAGTGCCCAACCATTGACGGTGGCTCTGAGACTTTCTCCTTCAAACCGGGAAAGTACGCCGGC…
Brassica rapa 1	PUT-171a-Brassica_rapa-35093	ATGGCAGCCTCTCTCCAATCCGCCACCACATTCCTCCAGTCGGCGAAGATCTCCACCGCTCCTTCTCGTGGGAGTGCTCACCTCCGGTCGACTCAGACCGTCGGCAAATCATTCGGCCTAGAAACTTCCTCTGCTCGCCTCACTTGTTCCTTCCAATCTGACTTCAAGGACTTCGCCGGCAAATGCTCCGACGCTGTCAAGATCGCCGGATTTGCGCTAGCAACCTCTGCCCTCGTCGTCTCGGGAGCAAGTGCAGAAGGAGCTCCGAAGAGACTGACTTACGATGAGATACAAAGCAAGACATACATGGAAGTGAAGGGAACTGGAACTGCCAACCAGTGCCCAACCATTGACGGTGGCTCTGAGACTTTCTCCTTCAAACCGGGAAAGTACGCCGGC…
Brassica rapa 2	PUT-171a-Brassica_rapa-16899	ATGGCAACTTCTCTCAAAGCCACCACCGCAACTTTTCTTCAGCCGGCGAAGATCGCCACTTCTTCTCCTTCTCGCAACGTTCATCTCCGATCTAACCAAACCGTGGGCAAGTCCTTTGGCCTAGAATCTTCACCTGCTAGACTCACTTGCTCTATCCACTCTGACTTCAAAGACTTCGTTGGAAAGTGCTCTGATGCAGCCAAAATTGCTGGTTTCGCTCTTGCCACCTCTGCTCTCGTTGTCTCGGGGGCAAGTGCGGAGGGAGCACCAAAGAGGTTAACGTACGACGAGATACAGAGCAAGACCTACATGGAGGTTAAGGGGACTGGTACCGCGAATCAGTGTCCCACTATCGACGGTGGCTCTGAAACATTCTCATTCAAACCTGGTAAGTACACC…
Brassica rapa 3	PUT-171a-Brassica_rapa-44485	ATGGCAGCCTCTCTCCAATCCGCCGCCACATTCCTCCAGTCCGCAAAAATCTCCACCGCTCCTTCTCGCGGCAGTGCTCACCTCCGTTCGACTCAGACCGTCGGCAAATCGTTCGGCCTAGAGACTTCTTCTGCACGCCTCACTTGTTCCTTCCAATCTGACATCAAAGACTTTGCCGGAAAATGCTCCGACGCTGTTAAAATCGCCGGATTCGCTCTTGCAACCTCTGCTCTCGTCGTCTCGGGAGCAAGTGCAGAGGGAGCTCCGAAGAGACTCACTTATGACGAGATACAGAGCAAGACATACATGGAAGTCAAAGGAACCGGAACTGCCAACCAGTGTCCAACTATTGACGGTGGCTCTGAGACTTTCTCCTTCAAACCCGGTAAGTACGCTGGC…
Brassica rapa 4	PUT-171a-Brassica_rapa-44484	ATGGCTGCCTCTCTCCAATCCGCCTCTACGTTCCTTCAGGCCGCTAAAATCTCCACCGCTCCTTCACGCGGCAGTGCTCACCTCCGGTCGACTCAGACAGTCGGGAAATCTTTCGGACTAGAAACATCCTCTGCTCGCCTCACATGTTCCTTCCAATCTGACTTCAAGGACTTGGCCGGTAAATGCTCCGACGCTGTCAAAATCGCTGGATTCGCTCTCGCAACCTCTGCTCTCGTCGTCTCGGGAGCAAGTGCAGAGGGAGCTCCGAAGAGACTGACTTACGACGAGATTCAGAGCAAGACTTACATGGAAGTTAAGGGAACTGGAACGGCCAACCAGTGCCCAACTATTGACGGTGGCTCCGAGACTTTCTCCTTCAAACCCGGAAAGTACGCTGGC…
Capsicum annuum 1	PUT-171a-Capsicum_annuum-17927	ATGGCTGCCTCTCTACAAGCAGCTGCAACTCTTATGCAACCAACAAAGGTTGGTGCTAGAAACAACCTGCAGTTGAGGTCTGCACAAAGTGTGAGCAAAGCATTTGGTGTTGAACCAGCTGCAGCCAGGCTCACTTGCTCTTTGCAAACTGAAATCAAGGAATTGGCTCAGAAATGCACTGATGCTGCCAAGATTGCTGGTTTTGCCCTTGCCACTTCTGCTCTCGTCGTCTCAGGAGCAAATGCCGAAGGAGTTCCAAAACGTCTAACCTTCGACGAAATTCAAAGCAAGACATACATGGAAGTAAAGGGAACTGGAACTGCTAACCAGTGCCCTACAATTGAAGGAGGTGTGGACAGCTTTGCCTTCAAACCAGGCAAGTACACTGCCCAGAAATTC…
Capsicum annuum 2	PUT-171a-Capsicum_annuum-22581+PUT-171a-Capsicum_annuum-6835	ATGGCCTCTCTACAAGCAGCTGCTACTCTTATGCAACCAACTAAGATTGGTGGTGTCTCTGCTAGAAACAACTTGCAGTCGAGGTCATCTCAAAGTGTGAACAAGACATTTGGTGTTGAACAAGGTGCAGCTAGGCTTACTTGCTCTTTGCAATGTGATCTTAAAGATTTTGCTCAAAAGTGTACTGATGCTGCCAAGATTGCTGGATTTGCTCTTGCCACTTCTGCCCTCGTTGTCTCGGGAGCCAATGCAGAAGGAGTTCCAAAACGTCTGACCTATGATGAGATTCAGAGCAAGACATACATGGAAGTAAAGGGAACTGGAACTGCCAACCAGTGCCCTACCGTAGATGGAGGTGTTGATAGCTTTGCCTTCAAGCCAGGCAAATACAACGCCAAG…
Citrus reticulata 1	GenBank ESTs	AUGGCAGCCUCGUUACAAGCCGCAGCUACACUGAUGCAACCCACCAAGGUGGGUGUGGUACCCGCUCGCAGCAGCAGCCUGCAGCUGAGGUCUUCACAGAGCGUUUCGAAGGCUUUUGGUGUCGACUCAGCUGGUGCUAGGAUCUCUUGCACUUUGAAUAAUGACUUGAAGGAUUUGGCUCAGAAAUGUGUUGAUGCUACCAAGAUCGCUGGCUUUGCCCUCGCCACUUCUGCUCUCGUCGUUUCGGGAGCAAGUGCUGAAGGUGUUCCAAAGAGGCUAACCUAUGAUGAAAUCCAGAGCAAGACAUACAUGGAAGUAAAGGGAACCGGAACUGCUAACCAGUGCCCAACCAUUGAUGGCGGAGUUGACUCUUUUGCCUUCAAACCUGGCAAAUACCAG…
Citrus sinensis 1	GenBank ESTs	AUGGCAGCCUCGUUACAAGCCGCAGCUACACUGAUGCAACCCACCAAGGUGGGUGUGGUACCCGCUCGCAGCAGCAGCCUGCAGCUGAGGUCUUCACAGAGCGUUUCGAAGGCUUUUGGUGUCGACUCAGCUGGUGCUAGGAUCUCUUGCUCUUUGAAUAAUGACUUGAAGGAUUUGGCUCAGAAAUGUGUUGAUGCUACCAAGAUCGCUGGCUUUGCCCUCGCCACUUCUGCUCUCGUCGUUUCGGGAGCAAGUGCUGAAGGUGUUCCAAAGAGGCUAACCUAUGAUGAAAUCCAGAGCAAGACAUACAUGGAAGUAAAGGGAACCGGAACUGCUAACCAGUGCCCAACCAUUGAUGGCGGAGUUGACUCUUUUGCCUUCAAACCUGGCAAAUACCAG…
Citrus trifoliata 1	GenBank ESTs	AUGGCAGCCUCGUUACAAGCCGCUGCUACACUGAUGCAACCCACCAAGGUGGGUGUGGUACCCGCUCGCAGCAGCAGCCUGCAGCUGAGGUCUUCACAGAGCGUUUCGAAGGCUUUUGGUGUCGACUCAGCUGGUGCUAGGAUCUCUUGCUCUUUGAAUAAUGGCUUGAAGGAUUUGGCUCAGAAAUGUGUUGAUGCUACCAAGAUCGCUGGCUUUGCCCUCGCCACUUCUGCUCUCGUCGUUUCGGGAGCAAGUGCUGAAGGUGUUCCAAAGAGGCUAACCUAUGAUGAAAUCCAGAGCAAGACAUACAUGGAAGUGAAGGGAACCGGAACUGCUAACCAGUGCCCAACCAUUGAUGGCGGAGUUGACUCUUUUGCCUUCAAACCUGGCAAAUACCAG…
Cryptomeria japonica 1	GenBank ESTs	AUGGCGGCGUCUCUGGCAUCAGGAUCGGCUCUGCUCCAACCCACUAAGCUCACUAUUCCCCGGAGCUCGAUUUCGUCAUCAGCAUCAUCACACGUGUGUAAGGCCCUGGGUUCGAAACCCGCCAGCUCCAGAAUUUCAUGCUCACUGCAAGAGGAUGUCAAGGACUUUGCUGAGAAGUUCGUCGAUGCAUCUAAAAUGGCUGCUUUUGCACUCGCCACGUCAGCACUCGUCGUGUCUGGAGCAAGCGCAGAGGGAGCACCAAAGCGCCUAACUUUCGACGAGAUCCAGGGCAAAACCUACCUGGAAGUAAAAGGCUCCGGCACAGCCAAUCAAUGCCCCACAAUUGACGGUGGGGUGGACAAAUUCGCCUUCAAGCCUGGCAAAUACGAGCUGAAGAAG…
Curcuma longa 1	GenBank ESTs	ATGGCAGCATCTCTGCAAGCCGCCGCCACGCTGATGCAACCGTCCAAGGTCGGCGCTGGCGGCCGAAGCATCGCAGGGCAGCCGGTGAGGTCTTCTTCTCACCTTTCTAAGGCGTTTGGGTTCGAGCCGGCCGCCGCCAGGGTCTCTTGTTCCTTACATTCCGACCTCCGAGACATGGCGCAGAAGTGCACTGACGCCGCCAAGCTCGCCGGCTTCGCATTGGCCGCCTCCGCCCTCGTCGTCTCCGGAGCGAGCGCAGAGGGCGTGCCGAAGAGGCTGACGTACGATGAGATCCAGAGCAAGACGTACATGGAGGTGAAGGGGACGGGGACGGCGAACCAGTGCCCGACCATCGACGGCGGCGTGGACTCCTTCGCCTTCAAGCCCGGGAAGTACAAC…
Curcuma longa 2	GenBank ESTs	ATGGCAGCTTCTCTTCAGGCCACCGCTACTCTCCTGCAGCCAGCCAAGTTCGGCCGAGGCGTCGGCCGGCAGCAAACGAGGCCCTCCCACCTCTCCCGCGCGTTCGGCTTTGACCCTGCTGCCGGCGGCCGACTCACCTGCTCTCTGCAGTCCGACCTCCGTGACTTGTCTCAGAAGTGCTCCGACGCTGCCAAGCTCGCCGGATTCGCCCTGGCCGCCTCCGCCCTCGTAGTTTCTGGGGCAAGTGCTGAAGGGGTGCCGAAGCGGTTGACGTACGACGAGATCCAGAGCAAGACGTACATGGAGGTGAAGGGGACGGGGACGGCGAACCAGTGCCCGACGATCGAAGGCGGGGTGGAGGCGTTCGCGTTCAAGACGGGTAAGTACAACATAAAGAAG…
Cycas rumphii 1	GenBank ESTs	AUGGCUGCGUCUCUGGCAACAGGGUCGGCUCUGCAACCCACGCUCAUGCAACCCAACAAGCUGAACCUCUCACGAACCUCCCUCCGACUGAAGCCAUCGACGAACGUCUCCAAGGCUUUCGGAUUCGAGCCCGCGACAUCUAAAGUCACCUGUUCUCUCCACGACGAUAUCAAGGAUCUCGCCGAGAAGUGCGUCGAUGCAUCAAAGAUCGCAGCGUUUGCUCUGGCUACGUCUGCCCUCGUCGUCUCUGGUGCAAAUGCGGAGCCGAAGAGGCUGACGUACGACGAAAUCCAGAGCAAAACGUAUCUGGAAGUGAAGGGCACGGGCACGGCCAAUCAAUGCCCGAUAAUUGACGGAGGCGUCGAGAGUUUCCCGUUCAAGCCCGGGAAAUACUACGUG…
Eucalyptus grandis 1	GenBank ESTs	ATGGCTGCTTCACTACAGGCGGCAGCTACTCTCATGCAGCCCACCAAGGTGGGGAGGATCAGCAGCTCGCAGCTGCGGTCGTCGCAGAACGTGTCCAAGACCTTCGGGCTGGAATGCGGTGCCGGCTCCAGGGTGACCTGTTCTCTCCAGGCTGATCTCAAGGACTTGGCCCAGAAGTGCGCTGACGCCACCAAGATCGCCGGCTTCGCGCTCGCCACCTCGGCCCTCGTCGTCTCGGGAGCCGGTGCGGAGGGAGCCCCGAAGAGACTGACTTATGACGAGATCCAGAGCAAGACCTACATGGAAGTCAAGGGGACAGGCACGGCCAACCAGTGCCCCACCATTGACGGTGGGCTCGACTCGTTCGCCTTCAAGCCTGGCAAGTACAATGCCAAGAAA…
Fragaria vesca 1	GenBank ESTs	AUGGCAGCCUCAAUGCAAGCAGCUGCUACACUUAUGCAACCCACCAAGUUGGGUGUGCCAUCUAGGACCAGCCUGCAGUUGAGGUCCUCUAAUGUUUCUAAGGCUUUUGGUUUGGAACCAGCUGCCUCUUCUAGGCUCACUUGCUCUUUGCAGACUGAUCUUAAGGAGUUUGCUCACAAGUGUGUGGAUGCCACCAAGAUCGCUGGCUUUGCUCUUGCCACUUCCGCCCUCGUCGUCUCGGGAGCAGGAGCAGAAGGAGCCCCAAAGAGGCUGACCUUCGACGAAAUCCAGAGCAAGACAUACAUGGAAGUGAAGGGAACCGGAACUGCCAACCAAUGCCCCACCAUUGAAGGUGGCUCCGAAGCCUUUGCCUUCAAGCCAGGCAAGUACGUAGCCAAG…
Glycine max 1	PUT-169a-Glycine_max-1879271735	ATGGCAGCCTCACTACAAGCTGCAGCTACCTTCATGCAACCCACCAAGGTGGGCATGGCCACTCGCAACCTCAAATCTACACAATGCATTTCTAAGGCTTTTGGCTTGGAACCCGCTGCAGCTAAACTCATTTGCTCCCTTAAGCCCGATCTCAAAGATTTTGCTCAAAAATGTGTCGACGCCACCAAAATTGCAGGATTCGCCCTTGCCACCTCAGCTCTCGTTGTTTCTGGAGCGAGTGCAGAAGGTGTTCCAAAGAGGCTAACCTTCGACGAAATCCAGAGCAAGACATACTTGGAAGTGAAGGGAACTGGAACTGCTAATCAGTGCCCAACCATTGAAGGTGGAGTGGACTCATTTGCCTTCAAGGCAGGGAAATACAAGGCCCAGAAGTTGTGC…
Glycine max 2	PUT-169a-Glycine_max-783271730	ATGGCTGCCTCACTACAAGCTGCAGCTACCTTCATGCAACCCACCAAGGTTGGCATAGCCTCTCGCAACCTCAAATCTACACAATGCATTTCTAAGGCTTTTGGCTTGGAACCTGCTGCAGCTAAACTCACTTGCTCCCTTCAGCCTGATCTCAAAGAATTTGCTCAAAAATGTGTCGACGCTACCAAAATTGCAGGATTCGCCCTTGCCACCTCTGCTCTCGTTGTTTCTGGAGCAAGTGCAGAAGGTGTTCCAAAAAGGCTAACCTTCGACGAAATCCAGAGCAAGACATACTTGGAAGTGAAGGGAACTGGAACTGCTAACCAGTGCCCAACCATTGAAGGTGGAGTGGACTCATTCGCCTTCAAGCCAGGGAAATACAACGCCCAGAAGTTGTGC…
Glycine max 3	PUT-169a-Glycine_max-181263	ATGGCATCGTCACTACAAGCAGCAGCTACTTTCATGCAACCCACCAAGTTTTTGCAGCTAAAGTCTACTCAGGCCATATCTAAGGCTTTTGGTTTGGAACCTGCTGGAGTTAATAAGGTCACATGCTCCCTTCAGGCTGATCTTAAGGACTTGGCTCACAAGTGTGTTGATGCTACCAAAATTGCAGGCTTTGCCCTTGCCACCTCTGCTCTCGTTGTTTCTGGGGCAAGTGCTGAAGGAGTACCAAAGCGGCTAACCTTTGACGAAATCCAGAGCAAGACCTACTTGGAAGTGAAGGGGACAGGAACAGCAAACCAGTGTCCAACAATTGATGGTGGATTGGAGTCATTTGCCTTCAAGCAAGGGAAATACAATGCCAAGAAGTTCTGCCTTGAGCCA…
Glycine max 4	PUT-169a-Glycine_max-1782271731	ATGGCAGCGTCACTACAAGCAGCAGCTACTTTCATGCAACCCACCAAGTTGAGCAGGAGCAACACTTTGCAGCAAAAGTCTACTCAGTCCATTTCCAAGGCTTTTGGTTTGGAACCTGTTGGAGCTAAAAAGGTCACATGCTCCCTTCAGGCTGATCTTAAGGACTTGGCTCACAAGTGTGTTGATGCTACCAAAATTGCAGGATTCGCCCTTGCCACCTCTGCCCTCGTTGTCTCTGGGGCAAGTGCTGAAGGTGTTCCAAAGAGGCTAACCTTCGACGAAATCCAGAGCAAGACCTACTTGGAAGTGAAGGGGACAGGAACAGCAAACCAGTGCCCAACAATTGATGGTGGATTGGACTCATTTGCCTTCAAGCCGGGGAAATACAATGCCAAGAAG…
Gossypium raimondii 1	GenBank ESTs	AUGGCGGUCUCACUUCAAGCUGCAGCUACCCUGAUGCAACCAAUCAAGGUUGCUGCACCAUCAAGGACCAAUGUGCUGCUCAGGUCCUCCCAGAGCGUUUCUAAGGCCUUCGGUUUGGAGCCUGUUGGUGCUAGGCUCACCUGCUCUUUGCAAACUGACCUCAAGGACUUGGCUCAGAAGUGUGUUGAUGCUACCAAGCUCGCUGGUUUCGCUCUUGCUACAUCUGCUCUUGUUGUCUCGGGAGCAAGCGCUGAAGGAGUUCCAAAGCGGCUAACCUACGAUGAAAUCCAAAGCAAGACAUACAUGGAAGUCAAAGGAACAGGAACUGCUAACCAGUGCCCAACUAUCGAUGGUGGUGUCGACUCUUUUGCCUUCAAGCCUGGCAAAUACUACGCCAAG…
Hordeum vulgare 1	GenBank ESTs	AUGGCAGCGUCUCUCCAAGCCGCGGCCACGCUGAUGCCGGCCAAGAUCGGCGGCCGGGCCUCCUCCGUGCGGCCGUCGUCGCACGUCGCCCGGGCGUUCGGCGUCGACGCUGCCGCCAGGAUCACGUGCUCCCUGCAAUCCGACAUCAGGGAGGUCGCAAGCAAGUGCGCCGACGCCGCCAAGAUGGCCGGCUUCGCCCUCGCAACCUCUGCCCUCCUCGUCUCUGGCGCAAGUGCGGAGGGGGCGCCCAAGAGGCUGACCUUCGACGAAAUCCAGAGCAAGACCUACAUGGAGGUGAAGGGUACCGGCACCGCGAACCAGUGCCCGACCAUCGACGGCGGCGUCGACUCCUUCCCCUUCAAGGCCGGCAAGUACGAGAUGAAGAAGUUCUGCCUGGAG…
Linum usitatissimum 1	GenBank ESTs	ATGGCTTCTTCCCTTCAGGCAGCAGCCACACTTATGCAACCCACCAAGGTGGGGAGTTTTCCGTCATCCAGGAGCTCCTCCAACGCCCAGCTGAAGCCTTCTGCTTCTGCTAGAGTCACCTGCTCTCTCCATTCTAACTTTAAGGAATTGGCCCAAAAATGTTTCGATGCTACCAAGCTTGCGGGTTTTGCTCTTGCAACTTCTGCTCTTGTTGCTTCGGGTGCTGGAGCGGAAGGACCACCGAAGAGGCTAACCTTCGACGAGATCCAGAGCAAAACCTACATGGAAGTGAAGGGAACTGGAACCGCCAATCAATGCCCAACCATCGATGGCGGATCCGAGTCGTTCGCTTTCAAAGCTGGAAAATACCAAGCCAAGAAATTCTGCTTCGAGCCAACT…
Linum usitatissimum 2	GenBank ESTs	ATGGCTTCTTCCCTTCAGGCAGCAGCCACACTTATGCAACCCACCAAGGTGGGAACTTTTTCGTCATCCAGGAGCTCCTCCAATGCCCAGCTGAAGCCTTCTGCTAGAGTCACCTGCTCTCTCCATTCTAACTTCAACGAATTGGCCCAAAAATGTTTCGATGCCACCAAGCTTGCTGGTTTTGCTCTTGCAACTTCTGCTCTTGTAGCTTCGGGTGCTGGAGCGGAAGGACCACCGAAAAGGCTAACCTTCGACGAGATCCAGAGCAAAACCTACATGGAAGTGAAGGGAACTGGAACCGCCAACCAATGCCCAACCATCGATGGCGGATCCGAGTCGTTCGCTTTCAAAGCTGGCAAATACCAAGCCAAGAAATTCTGCTTCGAGCCAACTTCCTTC…
Lotus japonicus 1	PUT-177a-Lotus_japonicus-33039	ATGGCAACCTCATTGCAAGCTGCTGCTACTCTCATGCAACCCACCAAGGTAGCTGCCATCACTAGTACTCGCAGCAGCTCCACTTTACAACTTAAGCCCACACAATCCATTTCTAAGGCTTTTGGTTTGGAATCCACCGGAGCTAAGCTCACATGCAATCTTCAGGATTTTGCTAACAAGTGTGCTGAGACCGCCAAAATTGCAGGATTTGCCCTTGCCACCTCTGCTCTCGTTGTCTCTGGAGCAAGTGCTGAAGGTGTCCCAAAGCGGCTGACCTTCGATGAAATCCAGAGCAAGACATACATGGAAGTGAAGGGAACTGGAACTGCTAACCAGTGCCCAACCATTGAAGGTGGAGTGGACTCATTCGCGTTCAAGGCCGGGAAATATAGCGCAAAG…
Lotus japonicus 2	PUT-177a-Lotus_japonicus-3480	ATGGCAGCCTCACTACAAGCAGCAGCTACTTTCATGCAACCAACCAAGTTTGGTCGCACCAACACTTTGCAGCTGAAATCTACTCAATCCATTTCTAAGGCTTTTGGGTTGGAGCCCTCTGCAGCTAAGGTCTCATGTTCCCTTCAGGCTGATTTCAAGGAGTTGGCTCACAAGTGTGTTGAAGCTACCAAGATTGCTGGGTTTGCTCTTGCCACCTCTGCTCTAGTTGTCTCTGGAGCAAGTGCGGAAGGTGCTCCGAAGAGGCTAACCTTCGATGAAATCCAGAGCAAGACATACATGGAAGTGAAGGGAACCGGAACCGCAAACCAGTGCCCCACCATTGAAGGGGGAGTGGAATCATTTTCCTTCAAGGCCGGGAAGTACAATGCCAAGAAGTTC…
Malus domestica 1	PUT-173a-Malus_x_domestica-20592056+PUT-173a-Malus_x_domestica-61003	ATGGCAGCCTCCCTCCAAGCAGCTGCCACGCTCATGCAGCCGACCAAGGTCGGCGTGTCGGCGAGGACCAGTGTGCAGCTGAGGTCCTCTCAGAGTGTCTCCAAGGCCTTTGGCTTGGAGCCATCTGCCTCTGCTAGGCTCACTTGCTCTTTGCAATCTGATCTCAAGGACTTGGCTCACAAGTGCCTTGATGCTTCTAAGATTGCTGGATTTGCTCTTGCTACTTCCGCCCTCGTTGTCTCGGGAGCAGGTGCAGAGGGATCTCCAAAGAGGCTGACCTTCGACGAAATCCAGAGCAAGACCTACTTGGAAGTGAAGGGAACCGGAACTGCCAACCAGTGCCCAACCATCGATGGAGGAACCGAAGCATTCGCTTTCAAGCCTGGCAAGTACACTGCC…
Malus domestica 2	PUT-173a-Malus_x_domestica-28392057	ATGGCAGCCTCCCTCCAAGCAGCTGCTACGCTCATGCAGCCGACCAAGGTCGGCGTGTCGGCGAGGACCAGTGTGCAACTGAGGTCCTCTCAGAGTGTCTCCAAGGCCTTTGGCTTGGAGCCATCTGCTTCTGCTAGGCTCACTTGCTCTTTGCAATCTGATCTCAAGGACTTGGCTCACAAGTGCCTTGATGCATCCAAGATTGCTGGATTTGCTCTTGCTACTTCCGCTCTCGTCGTTTCGGGAGCAGGTGCAGAGGGAGCTCCAAAGAGGTTGACCTTCGACGAAATCCAGAGCAAGACCTACTTGGAAGTGAAGGGAACAGGAACTGCTAACCAATGCCCAACCATCGACGGAGGATCCGAAGCATTTGCCTTCAAACCCGGCAAGTACAGTGCC…
Manihot esculenta 1	PUT-165a-Manihot_esculenta-5151	ATGGCAGCCACACCACAAGCAGCTGCTACACTTCTGCAACCCACCAAGGCAGGAGGGATGCCTTCCAGGACCAGCAGCCTCCAGCTCAGGTCTACCCAGACTGTGTCAAAGGCTTTTGGGTTGGACCCCAGTAATGCTAGGATCACTTGCTCCTTGCAATCTGACCTTAAGGACTTGGCTCAAAAGTGTGTTGATGCTACTAAGCTTGCTGGATTTGCTCTTGCTACTTCTGCTCTTGTGGTTTCGGGAGCAAGTGCTGAAGGAGTCCCAAAGAGGCTAACCTATGATGAAATTCAAAGCAAGACATATCTGGAAGTAAAGGGAACTGGAACTGCAAACCAATGCCCAACAATTGCAAGTGGAGTAGACAAATTTGCCTTCAAACCTGGCAAATACAAT…
Manihot esculenta 2	PUT-165a-Manihot_esculenta-30396	ATGGCAGCCTCACTACAAGCAGCAGCCACACTCATGCAACCCACCAAGGTGGGCGCACCAGCTAGGACCAGCCTGCAGCTCAGGTCTTCTCAGAGCGTCTCAAAGGCCTTTGGGTTGGAGCCAACTTCTGCTAGGATCACTTGCTCCTTGCAATCTGACCTAAAGGACTTGGCTCAGAAGTGTGTTGATGTTACTAAGATTGCTGGATTTGCTCTTGCTACTTCTGCTCTTGTCGTCTCTGGAGCAAGTGCTGAGGGAGTCCCGAAGAGGCTAACGTATGATGAAATCCAAAGCAAGACATATTTGGAAGTAAAGGGAACTGGTACTGCTAACCAGTGCCCAACAATTGAAGGTGGCGTCGACAAATTTGCATTCAAGCCTGGAAAATACACCGCCAAG…
Medicago truncatula 1	Medicago_truncatula_1_gi|358344002|ref|XM_003636036.1|	ATGGCAGCCTCACTCCAAGCAGCTGCTACTCTCATGCAACCAACCAAGTTACGTAGCAACAGTTTGCAGCTTAAGTCTACTCAATCTGTTTCTAAGGCTTTTGGTTTGGAACACTATGGAGCTAAGGTTACTTGTTCACTTCAGTCTGATTTCAAGGAGTTGACTCACAAGTTTGTTGAAGCTTCTAAGATTGCTGGATTTGCTCTTGCTACCTCTGCTCTCGTTGTCTCTGGAGCAAGTGCAGAAGGTGCACCAAAGAGGCTGACATTCGACGAAATTCAAAGCAAAACATATTTGGAAGTCAAAGGAACCGGAACAGCAAACCAATGTCCAACCATTGATGGAGGAGTAGACTCATTCTCCTTCAAACCAGGAAAATACAACGCCAAGAAATTCTGC…
Medicago truncatula 2	Medicago_truncatula_2_gi|357483146|ref|XM_003611812.1|	ATGGCAGTATCACTACAAGCTGCAGCTACACTCATGCAACCAACTAAGATTGGTATCAATAATCGTAGCACCACTTTACATCTCAAGTCAACACAATCCATTTCTAAGGCTTTTGGCTTGGAACACAATGGAGCTAAGCTCACTTGTTCTCTTCAGGACATAGCTCATAGGTTTGCTGATTCTGCTAAAATTGCAGGATTTGCTCTTGCAACCTCTGCTCTTGTTGTTTCTGGAGCAAGTGCAGAAGGTGCTCCAAAGCGACTAACCTTTGACGAAATCCAGAGCAAAACATACTTAGAAGTGAAAGGAACAGGAACAGCTAACCAATGTCCAACAATTGAAGGTGGATCCGACTCATTCTCCTTCAAGTCAGGAAAATACAATGCAAAAAAATTCTGC…
Mimulus guttatus 1	GenBank ESTs	AUGGCAACCUCACUACAGGCGGCUGCCACCCUCAUGCAGCCGACGAAAGUCGGCGUCUCAGCCAGAAGCAGCCUACAGCUCCGAUCAGCUCAAAACGUCAGCAGGUCAUUCGGCUUCGAACCGGCCGGUUCAAGGCUCACCUGCUCUCUUCAGUCCGAUCUCAAAGACUUGGCCCAGAAAUGCACCGAUGCCGCCAAGAUUGCCGGCUUCGCUCUCGCCACUUCUGCACUCGUUGCCUCGGGAGCAAGUGCUGAAGGAGUUCCGAAAAGGCUAACCUUCGACGAAAUCCAGAGCAAGACCUACAUGGAAGUGAAGGGAACCGGAACAGCCAACCAGUGCCCCACCCUAGACGGUGGUUCCGACAGCUUCGCCUUCAAAUCCGGCAAGUACACCGCCAAG…
Nicotiana benthamiana 1	PUT-173a-Nicotiana_benthamiana-5808	ATGGCTGTCTCTTTACAAGCAGCTGCTACTCTTATGCAACCAACAAAGGTTGGTGTTGCCCCAGCTAGAAACAACCTGCAGTTGAGGTCTGCTCAAAGTGTGTGCAAAGCATTTGGTGTTGAACCAGCTGCAGCTAGGCTTACTTGCTCTTTGCAAACTGAACTCAAGGACTTGGCTCAAAAGTGCACTGATGCTGCGAAGGTTGCTGGTTTTGCTCTGGCCACTTCCGCCCTTGTCGTCTCAGGAGCAAATGCTGAAGGAGCTCCAAAACGTCTAACCTTCGACGAAATTCAAAGCAAGACATACATGGAAGTAAAGGGAACTGGAACTGCTAACCAGTGCCCTACCATAGAAGGAGGTGTTGCCAGCTTTGCCTTCAAGCCAGGCAAATACAATGCC…
Nicotiana benthamiana 2	PUT-173a-Nicotiana_benthamiana-5098+PUT-173a-Nicotiana_benthamiana-5099	ATGGCAGCCTCTTTACAAGCAGCTGCTACTCTTATGCAACCAACCAAGGTTGGTGTTGTCTCAGCCAGAAACAACTTGCAGTTGAGATCATCTCAATGTGTAAGCAAGGCTTTTGGTGTTGAACCAGCTGCTGCTAGGCTTAATTGCTCTTTCCAATCTGATCTTAAAGATTTGGCTCAGAAGTGTACTGATGCTGTTAAGATTGCTGGATTTGCTCTTGCCACTTCTGCCCTTGTTGTCTCAGGAGCAAATGCTGAAGGAGTTCCAAAGCGTCTAACCTATGACGAAATCCAGAGCAAGACATACATGGAAGTAAAAGGAACTGGAACTGCCAACCAATGCCCAACAATAGATGGAGGTGTTGAGAGCTTTGCCTTCAAGCCAGGCAAATACAACGCC…
Nicotiana tabacum 1	PUT-173a-Nicotiana_tabacum-103622	ATGGCTGCCTCTCTACAAGCAGCTGCTACTCTTATGCAACCAACAAAGGTTGGTGTTGCCCCAGCTAGAAACAACCTGCAGTTGAGGTCTGCTCAAAGTGTGAGCAAAGCATTTGGTGTTGAACCAGCTGCAGCTAGGCTTACTTGCTCTTTGCAAACTGAACTCAAGGACTTGGCTCAAAAGTTCACTGATGCTGCCAAGGTTGCTGGTTTTGCTCTGGCCACTTCTGCCCTTGTCGTCTCGGGAGCAAATGCGGAAGGAGTTCCAAAACGTCTAACCTTTGACGAAATTCAAAGCAAGACATACATGGAAGTAAAGGGAACTGGAACTGCTAACCAGTGCCCTACCATAGATGGAGGTGTTGCCAGCTTTGCCTTCAAGCCAGGCAAATACAATGCC…
Nicotiana tabacum 2	PUT-173a-Nicotiana_tabacum-81133664	ATGGCAGCCTCTTTACAAGCAGCTGCTACTCTTATGCAACCAACAAAGGTTGGTGTTGTCTCAGCCAGAAACAACTTGCAGTTGAGGTCATCTCAAAGTGTGAGCAAGGCATTTGGTGTTGAACCAGCTGCTGCTAAGCTGACTTGCTCTTTGCAATCTGATCTTAAAGATTTGGCTCAAAAGTGCACTGATGCTGCTAAGATTGCTGGATTTGCTCTTGCCACTTCTGCCCTTGTTATCTCAGGAGCAAATGCTGAAGGAGTTCCTAAGCGTCTAACCTATGACGAAATCCAGAGCAAGACATACATGGAAGTAAAAGGAACTGGAACTGCCAACCAATGCCCAACAATAGATGGAGGTGTTGAGAGCTTTGCCTTCAAGCCAGGCAAATACAATGCC…
Nicotiana tabacum 3	PUT-173a-Nicotiana_tabacum-97979	ATGGCAGCCTCTTTACAAGCAGCTGCTACTCTTATGCAACCAACCAAGGTTGGTGTTGTCTCAGCCAGAAACAACTTGCAGTTGAGGTCATCTCAAAGTTTGAGCAAGGCATTTGGTGTTGAACCAGCTGCTGCTAGGCTGACTTGCTCTTTGCAATCTGATCTTAAAGATTTGGCTCAGAAGTGTACTGATGCTGCTAAGATTGCTGGATTTGCTCTTGCCACTTCTGCCCTTGTTGTCTCCGGAGCAAATGCTGAAGGCGTTCCAAAGCGTCTAACCTATGACGAAATCCAGAGCAAGACATACATGGAAGTTAAAGGAACTGGAACTGCCAACCAATGCCCAACAATAGATGGAGGTGTTGATAGCTTTGCCTTCAAGCCAGGCAAATACAACGCC…
Nicotiana tabacum 4	PUT-173a-Nicotiana_tabacum-100618	ATGGCAGCTTCTCTACAAGCAGCTGCTACTCTAATTGGTGTCATTCCATCTAGAAACAATCTGCAGTTTAGATCTTCTCATTGTGTGAGCAAGGCATTTGGTGTTGAACCATCTTCAGCAAGGCTTACTTGTTCTTTGCAGGCTGATTTTAAGGACTTGGCTCAGAAGTGTAGTGATGCTGCAAAAGTTGCTGGCTTTGCTCTTGCCACTTCTGCCCTTGTTGTCTCAGGAGCAAATGCTGAAGGAGTTCCAAAAAGACTGACCTTTGACGAAATTCAAAGCAAGACATACATGGAGGTAAAGGGAACTGGAACTGCTAACCAATGCCCAACCATTGAAGGAGGTGTTGAAACCTTTGCCTTCAAGCCTGGCAAATACAATGCCAAGAAATTCTGCTTA…
Oryza sativa 1	PUT-163a-Oryza_sativa_Japonica_Group-2618157007	ATGGCAGCATCGCTCCAAGCCGCGGCCACCCTGATGCAGCCGGCCAAGCTCGGCGGCCGGGCCTCCTCCGCCGCGCTGCCATCGCGCCCGTCTTCGCACGTCGCCAGGGCGTTCGGCGTCGACACCGGTGCCGCCGGCAGGATCACGTGCTCCCTGCAGTCCGACATCCGGGAGGTCGCCAACAAGTGCGCCGATGCCGCCAAGCTCGCCGGCTTCGCCCTCGCCACCTCAGCTCTGCTCGTCTCGGGCGCCAGCGCGGAGGGCGTGCCGAGGAGGCTTACCTTCGACGAGATTCAGAGTAAGACGTACATGGAGGTGAAGGGAACCGGCACGGCGAACCAGTGCCCGACGGTGGAGGGCGGCGTCGACTCCTTCGCCTTCAAGGCCGGCAAGTACAAC…
Phaseolus vulgaris 1	PUT-181a-Phaseolus_vulgaris-28105	ATGGCATCCTCACTACAAGCTGCAGCTACCTTCATGCAACCCACCAAGGTGCCTTTAAACTCCCGCAACCTCAAATCCACTCAATGCATCTCTAAGGCTTTCGGCTTGGAACCCTCTGCACCAAAACTCACCTGCTCTCTTCACTCTGATCTCAAAGACTTGGCTCAGAAATGCCTCGACGCCACCAAACTTGCAGGATTCGCTCTTGCCACCTCAGCTCTCCTTGTTTCTGGAGCGAGTGCAGAAGGTGTCCCAAAGAGGCTAACCTTCGACGAAATCCAGAGCAAGACATATCTGGAAGTGAAGGGAACTGGAACTGCTAACCAGTGCCCAACCATCGACGGCGGAGTGGAATCGTTCGCCTTCAAGCCAGGCAAATACAACGCCAAGAAGCTCTGT…
Phaseolus vulgaris 2	PUT-181a-Phaseolus_vulgaris-29341	ATGGCAGCCTCACTACAAGCAGCAGCTACTTTCATGCAACCAACCAAGTTGGGCAGAACCAACACTTTGCAGCTAAAGTCCCCTCAGTCCATTTCAAAGGCTTTTGGTTTGGAACCTGCTGGAGCTAAGATCTCATGCTCCCTTCATGCTGATCTTAAGGACTTTGCTCAAAAGTGTGTTGATGCAACCAAAATTGCAGGATTCGCCCTCGCCACCTCTGCTCTCGTTGTCTCTGGGGCAAGTGCTGAGGGTGTTCCAAAGCGGCTAACCTTCGACGAAATCCAGAGCAAGACCTACTTGGAAGTGAAGGGGACAGGTACAGCAAACCAGTGTCCAACCATTGATGGTGGAGTGGACTCATTTGCCTTCAAGCCAGGCAAATACAATGCCAAGAAGTTA…
Physcomitrella patens 1	PUT-169a-Physcomitrella_patens-8007	ATGGCAGCCTCAGTTGCCTCCGTAGGGTGCAAGGTTACTGCCGCTTTGGCCTCCAGCGCCAAGGTCGAGAAGATTCAAGCTGTGAGGTCCGTGTCTATGAGCAATGCGTTCGGCCTCAAACCTGCAGTCGCGCGCGTCTCCTGCAACCTGGAGGAGAATGTCAAGAGCATTGTGGACAACGCCAAGGCCGCTGCTATCGTCTTGGCTTCCTCTGCACTCGTCGCAGGCGCCGCATTCGCCGAGGGAGTGCCCCAGAGGTTGACTTTCGATGAGGTGAATGCTCAAACCTACATGGATGTCAAGGGATCAGGAACAGCTAACCAGTGCCCCATTGTCGCTGAGGGATCTGACAAGTTTGCCTTCAAGGACGGGAATTACACCATGAGGAAGTTCTGTCTT…
Physcomitrella patens 2	PUT-169a-Physcomitrella_patens-12399	ATGGCTTCCTCGATCGCCTCCGTCGGCTGCAAGGTGTCGGCATCCTCGGCTCCCCCGTCCAAGCTTGACAAGGTGCAGGTCTTGAAGCATGCCCCAGTTAACAGCGCCTTCGGTCTGAAGCCCGCCGCCTCCCGCGTCTCCTGCAGCGTGGAGGAGACCGTGAGGAGGGTTGTCGATGGTGCCAAGGCCGCCGCTCTCGTCTTGGCTTCGTCGGCTCTCGTCGCTGGGGCCGCTCTCGCCGAGGGAACGCCCCAGAGGCTGACGTTCGACGAGATCAACGCCCAGACGTACATGGACGTGAAGGGGTCAGGAACCGCGAACCAGTGCCCGATCGTGCCGGAGGGATCCGACAAGTTCTCGTTCAAGGACGGGAAGTACACGATGAAGAAGCTGTGCATG…
Physcomitrella patens 3	PUT-169a-Physcomitrella_patens-13900	ATGGCAGCCTCCGTTGCTTCCGCTTCGTGCAAAACGTCGGTCGCCTTGGCCTCGAACTCCAAGCTCGAGAAGGTGCAGACCATCAAGTCAGCCTCCCTTAGCAGCGCGTTCGGCTTGACGCCGGCTGCTGCTCGCGTGTCCTGCAACTTGGAGGAGAATGTGAGGAGCGTTGTTGATGGCGCCAAGGCCGCTGCTCTCGTCCTGGCCTCATCGGCCCTCATGGCTGGGGCTGCATTAGCTGAAGGAGTTCCACAGAGGTTGACGTTCGACGAGATCAACGCCCAGACTTACATGGACGTGAAGGGGTCGGGAACCGCTAACCAGTGCCCCATTGTGGCGGAGGGATCCGGTCAGTTTTCCTTCAAGGATGGGGAGTACACCATGAGGAAGCTCTGCCTC…
Physcomitrella patens 4	PUT-169a-Physcomitrella_patens-4661445	ATGGCAGCCTCAGTTGCCTCCGTTGGGTGCAAGGTCGCTGCCTCATTGGCCTCGACCACCAAGCTCGAGAAGACCTCCGCTGTTAGGTCGACCTCTGTAAACAACGCCTTCGGCCTCAAGCCCTCCGCCGCCCGCGTCTCCTGCAGCTTAGGTGAGAATGTGAAGAGCGTCGTGGACAGCGCCAAGGCTGCTGCCATCGTCTTGGCATCGTCTGCTCTCGTTGCTGGGGCTTCCTTTGCTGAGGGAGTGCCACAAAGGTTGACCTTCGACGAGATCAACGCCCAGACCTACTTGGACGTGAAGGGCTCAGGAACAGCCAACCAGTGCCCCATTGTTGCCGAGGGTTCCGACAAGTTCAACTTAAAGGATGGCAACTACCAGATGAAGAAGCTGTGTCTC…
Picea abies 1	GenBank ESTs	ATGGCGGCGTCCCTCGCAACAGGATCCGCGCTGCAAGCCGCAGCCACGCTTCTCCAACCAACAAAGCTCAGCGTCACGCGGACCTCCTCCTCCAGGCTATCGTCCTCGTCCTCGAACCTCTCAAGGGCCTTCGGATTCGAACCCGCAACCTCCGCGCGGGTCTCCTGCTCCCTGCAGGACGACGTCAAGGAATTCGCCGAGAAGTGCGCGGGTGCAACCAAGATCGCGGCACTCGCCCTCGCCGCTTCCTCCCTCGTCGCCTCCGGCGCTGGCGCGGAGGGTGTCCCGAAGCGGCTGACGTACGACGAAATCCAGAGCCAGACGTATCTGGAAGTGAAGGGCTCCGGCACTGCGAACCAGTGCCCGACAATCGACGGTGGCGTGGAGGCCTTCCCGTTT…
Picea sitchensis 1	PUT-183a-Picea_sitchensis-23092	ATGGCCGCGTCCCTCGCAACAGGATCCGCGCTACAAGCCGCGGCCACGCTTCTCCAACCAACAAAGCTCAGCGTCACGCGGACCTCCTCCTCCAGGCTATCGTCCTCGTCCTCGAACCTCTCAAGGGCCTTCGGATTCGAACCCGCAACCTCCGCGCGGGTCTCCTGCTCCCTGCAGGACGACGTCAAGGAATTCGCCGAGAAGTGCGCGGGTGCAACCAAGATCGCGGCACTCGCCCTCGCCGCTTCCTCCCTCGTCGCCTCCGGCGCTGGCGCGGAGGGTGTCCCGAAGCGGCTGACGTACGACGAAATCCAGAGCCAGACGTATCTGGAAGTGAAGGGCTCCGGCACTGCGAACCAGTGCCCGACAATCGACGGTGGCGTGGAGGCCTTCCCGTTT…
Pinus sylvestris 1	GenBank ESTs	ATGGCCGCGTCCCTCGCAACAGGATCCGCGCTACAAGCCGCGGCCACGCTTCTCCAACCAACAAAGCTCAGCGTCACGCGTAGCTCCTCCAGGCTATCGTCCTCGTCCTCGCATGTCTCAAGGGCCTTCGGATTCGAACCCGCGACCTCTGCGCGGGTGTCCTGCTCCTTGCAGGACGACGTCAAGGAATTCGCCGAGAAGTGCGCCGGCGCAACCAAGATCGCAGCAGTCACCCTCGCTGCTTCCGCCCTCGTCGCCTCCGGCGCCGGCGCGGAGGGTCCCCCGAAGCGGCTGACGTACGATGAAATCCAGAGCCAGACGTACCTGGAAGTGAAGGGCTCCGGCACAGCGAACCAGTGCCCGACAATCGACGGCGGCGTGGAGGGTTTCCCGTTCAAG…
Pinus taeda 1	PUT-157a-Pinus_taeda-5082549	ATGGCCGCGTCTCTCGCAACAGGATCCGCGCTACAAGCCGCGGCCACGCTTCTCCAACCAACAAAGCTCAGCGTCACGCGTAGCTCCTCCAGGCTATCGTCCTCGTCCTCGCATGTCTCAAGGGCCTTCGGATTCGAACCCGCGACCTCTGCGCGGGTGTCCTGCTCCTTGCAGGACGACGTCAAGGAATTCGCCGAGAAGTGCGCCGGCGCAACCAAGATCGCAGCAGTCACCCTCGCTGCTTCCGCCCTCGTCGCCTCCGGCGCCGGCGCGGAGGGTCCCCCGAAGCGGCTGACGTACGATGAAATCCAGAGCCAGACGTACCTGGAAGTGAAGGGCTCCGGCACAGCGAACCAGTGCCCGACAATCGACGGCGGCGTGGAGAGTTTCCCGTTCAAG…
Populus deltoides 1	PUT-163a-Populus_deltoides-6737	ATGGCTGCCTCACTACAAGCAGCAGCTACACTGATGCAACCCACCAAGGTGGGTGTGCCTTCCAGGACCAGCCTTCAACTCAGGTCTTCTCAGAGTGTTTCCAAGGCTTTTGGCTTCGAACCAGCTAGTGCTAGGATCTCCTGCTCTTTGCAATCTGACCTTAAAGACTTGGCTCAAAAGTGTGTAGATGCTAGCAAGATCGCTGGCTTTGCTCTTGCTACTTCAGCTCTTATTGCCTCGGGAGCAAGTGCTGAAGGAGTCCCAAAGAGGCTGACCTATGATGAAATCCAGAGCAAGACATACATGGAAGTAAAAGGATCTGGAACTGCTAACCAGTGCCCAACCCTTGATGGGGGAGCTGAGTCATTTGCCTTCAAGCCTGGCAAATACAATGCTAAG…
Populus deltoides 2	PUT-163a-Populus_deltoides-2884	ATGGCAGCCTCACTGCAAGCAGCAGCTACACTGATGCAACCCACCAAGGTGGGTGTGCCTTCTAGGACCAGCCTTCAACTAAGGTCTTCTCAAAGTGTTTCCAAGGCTTTTGGCTTGGAACCAGCTAGTGCTAGGATTTCTTGCTCTTTGCAATCTGACCTTAAAGACTTGGCTCAAAAGTGTGTAGATGCTAGTAAGATAGCTGGTTTTGCTCTTGCTACTTCAGCTCTTGTTGTCTCGGGAGCAAGTGCTGAAGGAGTTCCGAAGAGGCTGACCTATGAAGAAATCCAGAGCAAGACATACATGGAAGTAAAAGGATCTGGAACTGCTAACCAATGCCCAACCATTGACGGAGGACTTGATTCATTTGCCTTCAAGCCCGGCAAATACAATGCTAAG…
Populus trichocarpa 1	PUT-157a-Populus_trichocarpa-19830721	ATGGCTGCCTCACTACAAGCAGCAGCTACACTGATGCAACCCACCAAGGTGGGTGTGCCTTCTAGGACCAGCCTTCAACTCAGGTCTTCTCAGAGTGTTTCCAAGGCTTTTGGCTTCGAACCAGCTAGTGCTAGGATTTCCTGCTCTTTGCAATCTGACCTTAAAGACTTGGCTCGAAAGTGTGTAGATGCTAGCAAGATCGCTGGCTTTGCTCTTGCTACTTCTGCTCTTGTTGTCTCGGGAGCAAGTGCTGAAGGAGTCCCAAAGAGGCTGACCTATGATGAAATCCAGAGCAAGACATACATGGAAGTAAAAGGATCTGGAACTGCTAACCAGTGCCCAACCCTTGACGGGGGAGCTGAGTCATTTGCCTTCAAGCCTGGCAAATACAATGCTAAG…
Populus trichocarpa 2	PUT-157a-Populus_trichocarpa-19560	ATGGCAGCCTCACTGCAAGCAGCAGCTACACTGATGCAACCCACCAAGGTGGGTGTGCCTTCTAGGACCAGCCTTCAACTAAGGTCTTCTCAAAGTGTTTCCAAGGCTTTTGGCTTGGAACCAGCTAGTGCTAGGATTTCTTGCTCTTTGCAATCTGACCTTAAAGACTTGGCTCAAAAGTGTGTAGATGCTAGTAAGATAGCTGGTTTTGCTCTTGCTACTTCAGCTCTTGTTGTCTCGGGAGCAAGTGCTGAAGGAGTTCCGAAGAGGCTGACCTATGAAGAAATCCAGAGCAAGACATACATGGAAGTAAAAGGATCTGGAACTGCTAACCAATGCCCAACCATTGACGGAGGACTTGATTCATTTGCCTTCAAGCCCGGCAAATACAATGCTAAG…
Populus trichocarpa x Populus deltoides 1	PUT-157a-Populus_trichocarpa_x_Populus_deltoides-3675	ATGGCTGCCTCACTACAAGCAGCAGCTACACTGATGCAACCCACCAAGGTGGGTGTGCCTTCCAGGACCAGCCTTCAACTCAGGTCTTCTCAGAGTGTTTCCAAGGCTTTTGGCTTCGAACCAGCTAGTGCTAGGATCTCCTGCTCTTTGCAATCTGACCTTAAAGACTTGGCTCAAAAGTGTGTAGATGCTAGCAAGATCGCTGGCTTTGCTCTTGCTACTTCAGCTCTTATTGCCTCGGGAGCAAGTGCTGAAGGAGTCCCAAAGAGGCTGACCTATGATGAAATCCAGAGCAAGACATACATGGAAGTAAAAGGATCTGGAACTGCTAACCAGTGCCCAACCCTTGATGGGGGAGCTGAGTCATTTGCCTTCAAGCCTGGCAAATACAATGCTAAG…
Populus trichocarpa x Populus deltoides 2	PUT-157a-Populus_trichocarpa_x_Populus_deltoides-4524241	ATGGCAGCCTCACTGCAAGCAGCAGCTACACTGATGCAACCCACCAAGGTGGGTGTGCCTTCTAGGACCAGCCTTCAACTAAGGTCTTCTCAAAGTGTTTCCAAGGCTTTTGGCTTGGAACCAGCTAGTGCTAGGATTTCTTGCTCTTTGCAATCTGACCTTAAAGACTTGGCTCAAAAGTGTGTAGATGCTAGTAAGATAGCTGGTTTTGCTCTTGCTACTTCAGCTCTTGTTGTCTCGGGAGCAAGTGCTGAAGGAGTTCCGAAGAGGCTGACCTATGAAGAAATCCAGAGCAAGACATACATGGAAGTAAAAGGATCTGGAACTGCTAACCAATGCCCAACCATTGACGGAGGACTTGATTCATTTGCCTTCAAGCCCGGCAAATACAATGCTAAG…
Populus x canadensis 1	PUT-157a-Populus_x_canadensis-4133	ATGGCTGCCTCACTACAAGCAGCAGCTACACTGATGCAACCCACCAAGGTGGGTGTGCCTTCCAGGACCAGCCTTCAACTCAGGTCTTCTCAGAGTGTTTCCAAGGCTTTTGGCTTCGAACCAGCTAGTGCTAGGATCTCCTGCTCTTTGCAATCTGACCTTAAAGACTTGGCTCAAAAGTGTGTAGATGCTAGCAAGATCGCTGGCTTTGCTCTTGCTACTTCAGCTCTTGTTGCCTCGGGAGCAAGTGCTGAAGGAGTCCCAAAGAGGCTGACCTATGATGAAATCCAGAGCAAGACATACATGGAAGTAAAAGGATCTGGAACTGCTAACCAGTGCCCAACCCTTGATGGGGGAGCTGAGTCATTTGCCTTCAAGCCTGGCAAATACAATGCTAAG…
Populus x canadensis 2	PUT-157a-Populus_x_canadensis-2267	ATGGCAGCCTCACTGCAAGCAGCAGCTACACTGATGCAACCCACCAAGGTGGGTGTGCCTTCTAGGACCAGCCTTCAACTAAGGTCTTCTCAAAGTGTTTCCAAGGCTTTTGGCTTGGAACCAGCTAGTGCTAGGATTTCTTGCTCTTTGCAATCTGACCTTAAAGACTTGGCTCAAAAGTGTGTAGATGCTAGTAAGATAGCTGGTTTTGCTCTTGCTACTTCAGCTCTTGTTGTCTCGGGAGCAAGTGCTGAAGGAGTTCCGAAGAGGCTGACCTATGAAGAAATCCAGAGCAAGACATACATGGAAGTAAAAGGATCTGGAACTGCTAACCAATGCCCAACCATTGACGGAGGACTTGATTCATTTGCCTTCAAGCCCGGCAAATACAATGCTAAG…
Selaginella moellendorffii 1	PUT-165a-Selaginella_moellendorffii-22621524	ATGGCGGCATCGGTGGTAGCAGCCAAGGCCGGGCCATCGCTCCTCCAGCCCAAGCTCGATGCCTCTGCAGGATCGTCCGCCAGCCTCCGCCCGGTGTCGGTGTCCAAGGCATTTGGATTGCGCAGCAATGGAGGAGGAGCGCGCCTCACTTGCTCCATGGAGGACATTGTCAAGAGGGCCACGGATGTGGGCAAGGTCGCCGTTGCCACTGCCGCAGCCACATTGCTCGTCGCGGGGACCGCCGCCGCGAATCCAAAGCGCCTCACATACGACGAGGTCCAAGCCCAGACGTATCTCGAGGTGAAAGGCAGCGGCACCGCCAACCAGTGCCCGATCCTGTCCGGTGGCGACGAAGGATTCAAGTTCAAGCCCGGCAGCTACAGCGTCAAGAAGTTTTGC…
Sequoia sempervirens 1	GenBank ESTs	ATGGCGGCGTCTCTGGCAACAGGATCGACTCTGTTCCAACCCACCAAGCTCTGCATTCCCCGGAGCTCGATATCGTCATCATCATCGTCACACGTGTGCAAGGCTCTGGGTTCGAAACCCGCGAGCTCCAGAATATCATGCTCGCTGCAAGAGGATGTCAAGGACTTCGCTGAGAAGTTCGTCGATGCATCCAAGATGGCAGCCTTCGCACTCGCCACTTCAGCACTCGTCGTGTCTGGAGCAAGCGCAGAGGGAGCACCAAAGCGCCTAACCTTCGACGAAATCCAGGGCAAAACCTACCTGGAAGTAAAAGGCTCCGGCACGGCCAATCAATGCCCGACAATTGACGGCGGCGTAGACAAGTTCGCCTTCAAGCCAGGCAAATACGAGCTGAAGAAG…
Solanum habrochaites 1	GenBank ESTs	ATGGCTGCCTCTCTACAAGCAGCTGCTACTCTTATGCAACCGACAAAGGTTGGTGTTAGAAACAACCTGCAGTTGAGGTCTGCTCAAAGTGTGAGCAAAGCATTTGGTGTTGAACAAGGTTCAGGCAGGCTTACTTGCTCTTTGCAAACTGAAATCAAGGAATTGGCTCAGAAATGTACTGATGCTGCCAAGATTGCTGGGTTTGCTCTTGCCACCTCTGCCCTCGTCGTCTCGGGAGCAAATGCAGAAGGAGTTCCAAAACGTTTAACCTATGATGAAATCCAAAGCAAGACATATATGGAAGTAAAGGGAACTGGAACTGCTAACCAGTGTCCTACCATTGAAGGAGGTGTTGGCAGCTTTGCCTTCAAACCAGGCAAATACACTGCCAAGAAATTC…
Solanum habrochaites 2	GenBank ESTs	ATGGCAGCCTCTCTACAAGCAGCTGCTACTCTTATGCAACCAACTAAGGTTGGTGGTGGCTCTCCCAGAAACAACTTGCCATTGAGGTCATCTCAAAGTGTGAGCAAGGCATTTGGTCTTGAACCATCTGCATCCAGGTTTTCTTGCTCTTTGCAAGCTGATCTTAAAGATTTTGCTCAGAAATGCACTGATGCTGCCAAGATTGCTGGATTTGCCCTTGCCACTTCTGCCCTTGTTGTCTCAGGAGCTAATGCTGAAGGAGTTCCAAAACGTCTAACCTTTGATGAGATTCAGAGCAAGACATACATGGAAGTAAAGGGAACTGGAACAGCCAACCAGTGCCCTACCATAGATGGAGGTGTTGATAGCTTTGCCTTCAAGCCAGGCAAATACAACGCC…
Solanum lycopersicum 1	PUT-171a-Solanum_lycopersicum-39579	ATGGCTGCCTCTCTACAAGCAGCTGCTACTCTTATGCAACCGACAAAGGTTGGTGTTAGAAACAACCTGCAGTTGAGGTCTGCTCAAAGTGTGAGCAAAGCATTTGGTGTTGAACAAGGTTCAGGCAGGCTTACTTGCTCTTTGCAAACTGAAATCAAGGAATTGGCTCAGAAATGTACTGATGCTGCCAAGATTGCTGGTTTTGCTCTTGCCACCTCTGCCCTCGTCGTCTCGGGAGCAAATGCGGAAGGAGTTCCAAAACGTTTAACCTATGATGAAATCCAAAGTAAGACATATATGGAAGTAAAGGGAACTGGAACTGCTAACCAATGTCCTACCATTGAAGGAGGTGTTGGCAGCTTTGCCTTCAAACCAGGCAAATACACTGCCAAGAAATTC…
Solanum lycopersicum 2	PUT-171a-Solanum_lycopersicum-28645	ATGGCAGCCTCTCTACAAGCAGCTGCTACTCTTATGCAACCAACTAAGGTTGGTGGTGTCTCTGCCAGAAACAACTTGCCATTGAGGTCAGCTCAAAGTTTGAGCAAGGCATTTGGTCTTGAACCATCTGCATCCAAGCTTTCTTGCTCTTTGCAAGCTGATCTTAAAGATTTTGCTCAGAAATGCACTGATGCTGCCAAGATTGCAGGATTTGCCCTTGCCACTTCTGCCCTTGTTGTCTCAGGAGCTAATGCTGAAGGAGTTCCAAAACGTCTAACCTTTGATGAGATCCAGAGCAAGACATACATGGAAGTAAAGGGAACTGGAACAGCAAACCAGTGCCCTACCATAGATGGAGGTGTTGATAGCTTTTCCTTCAAGCCAGGCAAATACAACGCC…
Solanum melongena 1	PUT-175a-Solanum_melongena-225788	ATGGCTGCCTCTCTACAAGCTGCTGCTACTCTTATGCAACCAACAAAGGTTGGTGCTAGAAACAACCTACAGTTGAGGTCTGCTCAAAGTATCAGCAAAGCATTTGGTGTTGAGCCAGTTGCAGCCAGGATCACCTGCTCTTTGCAAACTGAAATCAAGGAATTGGTTCAGAAATGCACTGATGCTGCCAAGATTGCTGGTTTTGCTCTTGCCACCTCTGCCCTCGTCGTCTCAGGAGCAAATGCGGAAGGAGTTCCAAAACGTTTAACCTATGATGAAATCCAAAGCAAGACATACATGGAAGTAAAGGGAACTGGAACTGCTAACCAGTGCCCTACCATTGAAGGAGGTGTTGACAGCTTTGCCTTCAAACCAGGCAAATATAGTGCCAAGAAATTC…
Solanum melongena 2	PUT-175a-Solanum_melongena-13331	ATGGCAGCCTCTCTACAAGCAGCTGCTACTCTTATGCAACCAACTAAGGTTGCTGGTCTCTCTTCCAGGAACAACACGCAATTGAGGTCACCTGCAGCTAGGATTGCTTGCTCTTTGCAAGCTGATCTTAAAGAATTTGCTCAGAAATGTACTGATGCTACCAAGATTGCTGGATTTGCTCTTGCCACTTCTGCCCTCGTTGTCTCAGGAGCCAATGCTGAAGGAGTTCCAAAACGTCTAACCTATGACGAGATTCAGAGCAAGACATACATGGAAGTAAAGGGAACTGGAACTGCCAACCAGTGTCCTACCATAGATGGAGGTGTTGACGGCTTTGAGTTCAAGCCAGGAAAATACAATGCCAAGAAGTTCTGCTTAGAGCCCACATCATTCACCGTC…
Solanum tuberosum 1	PUT-157a-Solanum_tuberosum-62673150	ATGGCTGCCTCTCTACAAGCAGCTGCTACTCTTATGCAACCAACAAAGGTTGGTGCTAGAAACAACCTGCAGTTGAGGTCTGTTCAAAGTGTGAGCAAAGCATTTGGTGTTGAACAAGGTTCAGCCAGGCTTACTTGCTCTTTGCAAACTGAAATCAAGGAATTGGCTCAGAAATGTACTGATGCTGCCAAGATTGCTGGTTTTGCTCTTGCCACCTCTGCCCTCGTCGTCTCGGGAGCAAATGCGGAAGGAGTTCCAAAACGTTTAACCTATGACGAAATCCAAAGCAAGACATACATGGAAGTAAAGGGAACTGGAACTGCTAACCAGTGCCCTACCATTGAAGGAGGTGTTGGCAGCTTTGCCTTCAAACCAGGCAAATACACTGCCAAGAAATTC…
Solanum tuberosum 2	PUT-157a-Solanum_tuberosum-55973153	ATGGCAGCCTCTCTACAAGCAGCTGCTACTCTTATGCAACCAACTAAGGTTGGTGGTGTCTCTGCCAGAAACAACTTGCAATTGAGGTCATCTCAAAGTGTGAGCAAGGCATTTGGTCTTGAACCATCTGCATCCAGGCTTTCTTGCTCTTTGCAAACTGATCTTAAAGATTTTGCTCAGAAATGTACTGATGCTGCCAAGATTGCTGGATTTGCCCTTGCCACCTCTGCCCTTGTTGTCTCAGGAGCTAATGCTGAAGGAGTTCCAAAACGTCTAACCTTTGACGAGATTCAGAGCAAGACATACATGGAAGTAAAGGGAACTGGAACTGCCAACCAGTGCCCTACCATAGATGGAGGTGTTGATAGCTTTGCCTTCAAGCCAGGCAAATACAACGCC…
Spinacia oleracea 1	GenBank: X05548.1	ATGGCAGCTTCATTACAAGCATCAACAACCTTTTTACAACCCACAAAAGTTGCTTCAAGGAACACTCTTCAACTTAGGTCTACTCAAAATGTGTGCAAGGCTTTTGGTGTAGAGTCTGCATCATCTGGTGGTAGACTCTCTCTTTCACTTCAATCTGATCTTAAGGAGTTGGCTAACAAGTGTGTTGATGCCACTAAGCTTGCCGGTCTCGCTCTCGCTACCTCCGCTCTTATCGCCTCGGGGGCAAATGCCGAGGGAGGTAAGAGATTGACCTACGACGAGATCCAGAGCAAGACATACCTCGAAGTCAAAGGAACTGGAACAGCCAACCAATGCCCAACAGTCGAAGGAGGAGTCGACTCCTTTGCCTTCAAACCCGGGAAGTACACTGCCAAGAAG…
Taxus baccata 1	GenBank ESTs	ATGGCGGCCTCTCTGGCAACAGGATCGGCCCTCATCCAACCCACCAAGCTCAGTATTCCTCGCCCCTCATCCCTGCAATCATCATCCACACACGTCTGCAAGGCCGTAGGATCGAAACCCGCGACCTCCAGAATCTCATGCTCGCTACAGCAGGATGCCAAGGACTTTGCTGATAAGTTCGTCGACGCATCAAAGATCGCAGCCTTTGCACTCGCCACATCAGCACTTGTTGTTTCTGGTGCGAGCGCAGAGGGGGTGCCAAAGCGCCTAACATACGACGAAATCCAGAGCAAAACCTACCTGGAAGTGAAGGGATCCGGCACTGCAAATCAATGTCCGACAATTGACGGCGGTGTGGACAGCTTCGCGTTCAAGCCAGGGAAATACCAGTTCAAAAAA…
Thellungiella halophila 1	GenBank ESTs	AUGGCAGCCUCUCUCCAAUCCGCCGCCACAUUCCUCCAAUCGGCAAAGAUCGCCACCGCUCCUUCUCGCGGCGGUUCUCACCUCCGGUCUACUCAGACCGUCGGCAAAUCUUUUGGGCUAGAAACUUCUUCUGCUCGCCUCACUUGCUCCUUCCAAUCUGACUUCAAGGACUUGGCCGGAAAAUGCUCCGACGCUGUCAAAAUCGCCGGAUUCGCCCUCGCCACCUCUGCUCUCGUCGUCUCGGGAGCAAGUGCAGAGGGAGCUCCAAAGAGACUGACUUACGACGAGAUACAGAGUAAAACAUACAUGGAAGUGAAGGGAACUGGAACGGCCAACCAGUGCCCAACUAUUGACGGUGGCUCUGAGAUAUUCUCGUUCAAGCCCGGAAAGUACGCCGGC…
Thellungiella halophila 2	GenBank ESTs	ATGGCAACCTCTCTACAAGCCGCCACAACTTTTCTTCAGCCGGCCAAGATCGCCGCTTCTCCTTCTCGCAGCGTTCATCTCCGATCAAACCAAACCGTGGCCAAGTCCTTTGGGCTTGAATCTTCACCAGCTAGACTCACTTGCTCCCTCCACTCTGACTTCAAAGACTTCGCCGGAAAATGCTCCGATGCTGCCAAAGTCGCCGGTTTTGCTCTCGCCACCTCTGCTCTCGTCGTCTCGGGGGCAAGTGCAGAGGGAGCACCAAAGAGGCTAACGTACGACGAGATACAGAGCAAGACTTACATGGAGGTTAAGGGGACTGGTACAGCGAACCAGTGTCCAACTATCGACGGTGGCTCTGAAGCATTCTCATTCAAGCCTGGTAAGTACACTGGCAAG…
Thellungiella halophila 3	GenBank ESTs	AUGGUCGCUUCCUUACAAGCCGCCGUUACCACCGUGGCUCUUCCGUCUCGCGCCGCCGCAAAUCUCCGGCCUCCUUUUCAGUGUGUCUCUAAAUCCUUCGGCGUCGAGCAGGUGACGAGCCGUGUCUACUGCUCCCUCCACGACGAUCUUAAGAGCUUGGCUCUGAAAUGCGUUGAGACUACCAAGAUCGCCGGUCUUGCACUCGCCACCUCUGCUCUUGUCGUCUCGGGGGCAAAUGCGGAAGGAGUGCCAAAGAGGCUAACUUUCGACGAGAUACAGAGCAAGACUUACAUGGAAGUGAAAGGAACAGGAACCGCGAAUCAAUGUCCGACCAUUGAAGGUGGAUUGGAUUCAUUCGCCAUAAAGCCAGGCAAAUACUACGCCAAGAAAUUCUGCUUA…
Theobroma cacao 1	GenBank ESTs	AUGGCAGCCUCACUACAAGCAGCAGCUACCCUCAUGCAACCAACCAAGGUUGGUGUGCCAUCUAGGACCAGCGUGCAGCUUAGGUCCUCCCAGAGCGUUUCUAAGGCCUUUGGUUUGGAGCCUGUUGGAGCUAGGCUGACUUGCUCUUUGCAAUCUGACCUUAAGGACUUGGCUCAAAAGUGUGUUGAUGCUACCAAGAUCGCUGGUUUCGCUCUCGCUACAUCUGCUCUUGUUGUCUCGGGAGCAAACGCUGAAGGAGUUCCAAAGAGGCUAACCUACGAUGAAAUCCAGAGCAAGACAUACAUGGAAGUAAAAGGAACAGGAACUGCUAACCAGUGCCCAACCAUCGACGGUGGUGUUGACUCAUUUGCCUUCAAGCCUGGCAAAUACUACGCCAAG…
Triticum aestivum 1	PUT-163b-Triticum_aestivum-3214165442+PUT-163b-Triticum_aestivum-3213165446	ATGGCAGCGTCTCTCCAAGCCGCGGCCACGCTGATGCCGGCCAAGATCGGCGGCCGGGCCTCCTCCGCGCGACCGTCGTCGCACGTCGCCCGGGCGTTCGGCGTCGACGCTGGCGCCAGGATCACCTGCTCCCTGCAGTCCGACATCAGGGAGGTCGCAAGCAAGTGCGCCGACGCCGCCAAGATGGCCGGCTTCGCCCTCGCCACCTCTGCCCTCCTCGTCTCCGGCGCGAGCGCGGAGGGGGCGCCCAAGAGGCTGACCTTCGACGAGATCCAGAGCAAGACCTACATGGAGGTGAAGGGTACCGGCACCGCGAACCAGTGCCCGACCATCGACGGCGGCGTCGACTCCTTCCCCTTCAAGGCCGGCAAGTACGAGATGAAGAAGTTCTGCCTGGAG…
Vitis vinifera 1	PUT-169a-Vitis_vinifera-6566258	ATGGCAGCGTCCCTTCATGTAGCGGCGACGCTGAGGCAGCCGACTAAGGCCGGCTTGCCAGCTAAGACAGGCCTGCAGCTGAAATCTTCTCCGAGCGTTTGCAAGGCTTTTGGATACGACCCAGCCGGGGCCAGACTCACTTGCTCCCTCCAAACTCATGTCAAGGATTTGGCTCAAAAGTGCGCCGATGCCGCCAAGATTGCCGGCTTCGCTCTCGCCACCTCCGCCTTCCTTGTCTCGGGAGCAGGTGCTGAGGGAGTTCCGAAGCGGCTAACATATGACGAAATCCAAAGCAAGACATACATGGAAGTGAAAGGAACCGGAACTGCAAACCAGTGCCCCACCATCGATGGAGGCGTGGATTCCTTTGCCTTCAAAACAGGCAGTTACAACATGAAG…
Vitis vinifera 2	PUT-169a-Vitis_vinifera-43472+PUT-169a-Vitis_vinifera-13966265	ATGGCAGCCTCATTGCAAGCAGCGGCCACGCTGATGCAGCCCACCAAGGTGGGCGTGCCAACTCGTACCAGCCTGCAATTGAGATCTTCCCAGAGTGTATGCAAGGCCTTTGGCTTGGAACCCGCTGGAGCCAGGTTCACTTGCTCTTTGCAGGCTGATCTCAAGGACTTGGCTCACAAGTGCGTGGATGCCACTAAGATCGCCGGCTTTGCTCTTGCCACTTCTGCTCTCCTCGTCTCGGGAGCAAGTGCAGAAGGAGCTCCAAAGCGGCTGACATACGATGAGATCCAGAGTAAGACATACATGGAAGTAAAGGGAACTGGAACTGCTAACCAATGCCCAACCATTGACGGAGGGGTCGATTCATTTGCCTTCAAGTCTGGAAAATACCAACTGAAG…
Zea mays 1	PUT-5-171a-Zea_mays-1123	ATGGCAGCCTCGCTCCAAGTCCAAGCCGCGGCCACCTTGATGCAACCGGCCAAGATCGGCGGCCGGGCGCCGTCCGCCTCGCTGCCGTCGTCCCGCCCGTCGTCGCAACTCGCCAGGGCGTTCGGCGTCGACGCCGGCGCCGCCAGGATCACGTGCTCCCTCCAGTCCGACGTCAGGGACGTCGCCAGCAAGTGCGTCGACGCCGCCAAGCTCGCCGGCTTCGCGCTCGCCACCTCGGCGCTCCTCGTCTCGGGCGCGAGCGCGGAGGGCACGCCCAAGAGGCTGACCTACGACGAGATCCAGAGCAAGACGTACCTGGAGGTGAAGGGCACGGGCACGGCGAACCAGTGCCCGACCATCGACGGCGGCGTGGACTCGTTCCCGTTCAAGCCCGGCAAG…
Zea mays 2	PUT-5-171a-Zea_mays-1125	ATGGCAGCCTCGCTCCAAGCCGCGGCCACCCTGATGCAGCCGGCCAAGATCGGCGGCCGGGCGCCCTTTGCCTCGCTGCCGTCCCGCCCGTCGTCGCAACTCGCCTGCAGGGCGTTCGGCGTCGACGCCGGCGCCGCCAGGATCACGTGCTCCCTGCAGGACGTCGCCAGCAGGTGCGTCGACGCCGCGAAGCTCGCCGGCTTCGCGCTCGCCACCTCGGCGCTCCTCGTCTCGGGCGCGAGCGCGGAGGGCACGCCCAAGAGGCTGACCTACGACGAGATCCAGAGCAAAACGTACATGGAGGTGAAGGGCACGGGCACGGCGAACCAGTGCCCGACCATCGACGGCGGCGTGGAGTCGTTCCCGTTCAAGGCCGGCAAGTACCAGATGAAGAAGCTG…
Zingiber officinale 1	PUT-157a-Zingiber_officinale-13429 (reversed)	GCCGCCACGCTGATGCAACCGTCCAAGGTCGGCGCTGCCGGCCGAAGCATCGCAGGCCAGCCGGTGAGGTATTCTTCCCACCTGTCTAAGGCGTTTGGGTTCGAGCCGGCCGCCGCCAGGGTCTCCTGTTCTTTACATTCCGACCTCCGAGACTTGGCGCAGAAGGGCACTGACGCCGTCAAGCTCGCCGGCTTCGCACTGGCCGCCTCCGCCCTCGTCGTCTCCGGAGCGAGCGCAGAGGGCGTGCCGAAGAGGCTGACGTACGACGAGATCCAGAGCAAGACGTACATGGAGGTGAAGGGGACGGGGACGGCGAACCAGTGCCCGAGTATCGACGGCGGCGTGGACTCCTTCGCCTTCAAGCCCGGGAAGTACAACGCCAAGAAGTTGTGCCTGGAG…
Zingiber officinale 2	PUT-157a-Zingiber_officinale-13416951 (reversed)	ATGGCAGCTTCTCTTCAGCCCTCCGCTACTCTCCTACAGCCAGCCAAATTCGGCCGAGGCGTCAGCCGGCAGCAAACGAGGTCCTCCAACCTCTCCCGTGCGTTCGGCTTTGACTCTGCTTCCGGCGGTCGGCTCACGTGCTCTATGCAGTCCGACCTCCGTGACTTGTCTCAGAAGTGCTCCGACGCTGCCAAGCTCGCCGGATTCGCCCTGGCCGCCTCCGCCCTCGTCGTTTCTGGGGCAAGCGCTGAGGGGGTGCCGAAGCGGCTAACATACGACGAGATCCAGAGCAAGACGTACATGGAGGTGAAGGGGACGGGGACGGCGAACCAGTGCCCGACGATCGAAGGCGGGGTGGAGTCGTTCGCGTTCAAGGCGGGTAAGTACAACATAAAGAAG…
